# Supplementary material for: Plasma Gelsolin Inhibits Natural Killer Cell Function and Confers Chemoresistance in Epithelial Ovarian Cancer
Source: Cells. 2024 May 24;13(11):905. doi: 10.3390/cells13110905 (PMC11171658; doi:10.3390/cells13110905)
Supplement: Supplementary file 1 [file cells-13-00905-s001.zip]

Archive with 2 entries (2 files):
- Sup_Fig_GSN_NK_20240515.pptx
- Sup_table_pGSN_NK_20240516.pptx
